# Supplementary material for: Wild Edible Plants of Andalusia: Traditional Uses and Potential of Eating Wild in a Highly Diverse Region
Source: Plants (Basel). 2023 Mar 7;12(6):1218. doi: 10.3390/plants12061218 (PMC10051205; doi:10.3390/plants12061218)
Supplement: Supplementary file 1 [file plants-12-01218-s001.zip]

Archive with 1 entries (1 files):
- plants-2221778-supplementary.pdf
